# Supplementary material for: The transcription factor hepatocyte nuclear factor 4A acts in the intestine to promote white adipose tissue energy storage
Source: Nat Commun. 2022 Jan 11;13:224. doi: 10.1038/s41467-021-27934-w (PMC8752770; doi:10.1038/s41467-021-27934-w)
Supplement: Supplementary file 4 — Source Data [file 41467_2021_27934_MOESM4_ESM.xlsx]

## Sheet: Figure 1a
Figure 1a																							Two-way ANOVA
																							Uncorrected Fisher's LSD
		Week	control 1	control 2	control 3	control 4	control 5	control 6	control 7	control 8	control 9	control 10	HNF4αΔIEC 1	HNF4αΔIEC 2	HNF4αΔIEC 3	HNF4αΔIEC 4	HNF4αΔIEC 5	HNF4αΔIEC 6	HNF4αΔIEC 7	HNF4αΔIEC 8	HNF4αΔIEC 9	HNF4αΔIEC 10	Pvalue
	body weight	0	19.6	20	16.9	16.3	21.8	18.8					19.1	21.7	16.6	15.6	20.6	17.4	17.4	13.4	17.2	16.9	0.5973
		1	23.1	24.6	18.5	19.2	23.7	20.1					21	26	18.6	17.6	22.5	18.6	19.4	16.6	19.5	18.3	0.4872
		2	24.8	28.9	19.9	22.6	25	21.5	25.2	24.4	22.1	24	21.7	30	20.7	18.8	23.8	19.1	20.5	18.1	20.7	19.6	0.2374
		3	27	32.4	20.8	24.3	26.5	24.2	29	26.5	25.7	26.3	23.6	32.9	22.1	19.3	24.8	20.4	21.9	20.2	21.9	21.2	0.1099
		4	31	35.5	22.2	26.3	28.1	27	29.9	28.1	28.3	29.5	28	37.6	22.5	21.7	26.1	20.9	23.7	22.8	23.8	23.6	0.1019
		5	34.2	37.8	24.1	27.3	29.3	28.3	30.4	29.8	29.2	30.6	31.5	39.6	24.6	22.9	27.4	22.4	25	25	26.2	26.5	0.1644
		6	36.5	41.1	26.2	29.3	31	31.1	31.5	30.9	30.1	32	33.9	42.8	25	23.3	28.7	22.4	25.4	26.7	26.9	27.4	0.084
		7	38.2	41.1	27.7	29.8	31.9	31.9	36.1	34	34.9	37.5	35.4	43	25.6	24.1	28.9	22.7	26.2	28.9	29.8	30.5	0.026
		8	39.3	43.3	28.8	31.6	34.3	34.5	38.8	35.2	35.2	38.5	37.7	44.6	26.2	24.5	30	24.4	27.2	31.3	31.4	32.7	0.0217
		9	41.1	44.9	29.8	32.3	35	36.1	40.1	37.2	36.7	39.5	39.1	45.5	27.2	25.4	31.1	25.8	27	30.6	32	33.3	0.0099
		10	44.2	45.4	31.3	35	37.3	38.4	41.2	38.7	40	43	39.8	46.8	28.1	25.9	31.5	27.2	27.5	30.6	32.7	32.7	0.0009
		11	45.9	46.8	34.6	38.3	38.1	41.9	43.5	40.5	43.6	43.5	42.3	47.9	30.3	26.8	31.4	28	28.5	30.8	35.1	35.5	0.0002
		12	45.9	47	36.3	41.1	41.2	43.3	45.9	42.9	45.1	46.3	44.1	48.1	31.2	26.7	32.2	29.7	29.5	31.6	35.4	34.4	<0,0001

## Sheet: Figure 1b
Figure 1b											Mann Whitney test
											Two-tailed
		tissue	control 1	control 2	control 3	control 4	HNF4αΔIEC 1	HNF4αΔIEC 2	HNF4αΔIEC 3	HNF4αΔIEC 4	Pvalue
	Hnf4a mRNA / Tbp	Liver	1.07353	0.994	0.932795		1.6197	0.550893	0.97036	1.143	0.7065
		Jejunum	1.14838	0.958	1.00745	0.885999	0.0205	0.0245188	0.0071843	0.00166827	0.0001

## Sheet: Figure 1d
Figure 1d
											t test
		mRNA	control 1	control 2	control 3	control 4	HNF4αΔIEC 1	HNF4αΔIEC 2	HNF4αΔIEC 3	HNF4αΔIEC 4	Pvalue
	mRNA / Tbp	Cd36	1.185	1.065	0.71	1.04	1.119	1.224	1.182	1.107	0.184369
		Slc27a4	0.988	1.027	1.072	0.914	1.012	0.949	1.038	1.064	0.722122
		Got2	0.921	1.324	0.959	0.795	1.38	1.175	1.059	0.882	0.451509
		Fabp2	0.798	1.483	0.796	0.923	0.836	0.799	1.129	1.205	0.969285
		Fabp1	0.785	1.468	0.623	1.123	1.035	0.761	0.9	0.732	0.502565
		Mogat2	1.132	1.088	0.931	0.849	0.789	0.868	0.985	0.964	0.26593

## Sheet: Figure 1e
Figure 1e
		#%result_name=Analysis_2
	mRNA / Tbp	#%array_type=MoGene-2_0-st
		#%annotation=MoGene-2_0-st-v1.na36.mm10.transcript.csv
		#%comparison=HNF4αΔIEC vs Control
		ID	HNF4αΔIEC Avg (log2)	Control Avg (log2)	Fold Change	P-val	FDR P-val	Gene Symbol	Description
		17303442	8.07	9.81	-3.35	2.62e-07	0.0057	Oit1	oncoprotein induced transcript 1
		17217083	6.09	8.56	-5.54	3.31e-07	0.0057	Pm20d1	peptidase M20 domain containing 1
		17254508	7.5	9.87	-5.17	6.59e-07	0.0076	Car4	carbonic anhydrase 4
		17219356	8.55	10.04	-2.8	1.49e-06	0.0117	Tstd1	thiosulfate sulfurtransferase (rhodanese)-like domain containing 1
		17352366	8.59	9.83	-2.37	1.7e-06	0.0117
		17379268	9.27	10.6	-2.51	3.65e-06	0.021	Hnf4a	hepatic nuclear factor 4, alpha
		17286254	7.88	6.16	3.3	5.46e-06	0.0269	Mboat1	membrane bound O-acyltransferase domain containing 1
		17425364	5.85	7.15	-2.47	7.32e-06	0.0292	AI427809	expressed sequence AI427809
		17396162	6.35	7.63	-2.43	9.33e-06	0.0292	Car2	carbonic anhydrase 2
		17549174	9.17	6.99	4.53	8.18e-06	0.0292
		17549896	8.79	7.02	3.42	8.49e-06	0.0292
		17544373	5.13	6	-1.83	1.22e-05	0.0352	Pcdh19	protocadherin 19
		17337373	8.07	4.91	8.94	1.61e-05	0.0407	BC023719	cDNA sequence BC023719 [Source:MGI Symbol;Acc:MGI:3574836]
		17237547	8.1	7.06	2.06	1.89e-05	0.0407	Cpm	carboxypeptidase M
		17308842	5.81	6.62	-1.75	1.87e-05	0.0407	Dgkh	diacylglycerol kinase, eta
		17467392	8.71	9.92	-2.31	1.79e-05	0.0407	Igkv19-93	immunoglobulin kappa chain variable 19-93
		17548458	5.94	4.79	2.21	2.64e-05	0.0431	A730089K16Rik	RIKEN cDNA A730089K16 gene
		17303412	5.46	7.06	-3.03	2.31e-05	0.0431	Acox2	acyl-Coenzyme A oxidase 2, branched chain
		17439535	7.71	8.5	-1.73	2.85e-05	0.0431	Bmp3	bone morphogenetic protein 3
		17406252	4.81	6.44	-3.09	2.87e-05	0.0431	Fgb	fibrinogen beta chain
		17233095	6.85	4.73	4.34	2.77e-05	0.0431	Popdc3	popeye domain containing 3
		17312186	7.72	5.15	5.95	2.7e-05	0.0431	Psca	prostate stem cell antigen
		17340654	6.7	8.08	-2.6	2.21e-05	0.0431	Ttll2	tubulin tyrosine ligase-like family, member 2
		17460831	7.76	8.7	-1.92	3.67e-05	0.0528	Aldh1l1	aldehyde dehydrogenase 1 family, member L1
		17325373	6.82	5.76	2.08	4.3e-05	0.0593	Ildr1	immunoglobulin-like domain containing receptor 1
		17408315	1.99	2.99	-2	0.0002	0.0749	Hsd3b5	hydroxy-delta-5-steroid dehydrogenase, 3 beta- and steroid delta-isomerase 5
		17266946	7.82	8.64	-1.78	5.67e-05	0.0752	Ccl5	chemokine (C-C motif) ligand 5
		17351280	2.9	3.58	-1.6	6.04e-05	0.0772	Gm23016	predicted gene, 23016 [Source:MGI Symbol;Acc:MGI:5452793]
		17398499	4.53	5.49	-1.96	6.29e-05	0.0774	Fga	fibrinogen alpha chain
		17394063	9.2	10.24	-2.06	6.65e-05	0.0791	Ada	adenosine deaminase
		17273440	7.4	8.09	-1.61	7.57e-05	0.0797	Cd7	CD7 antigen
		17548831	10.3	10.97	-1.59	7.57e-05	0.0797	Gm21887	predicted gene, 21887 [Source:MGI Symbol;Acc:MGI:5434051]
		17517448	6.1	7.11	-2.01	7.62e-05	0.0797	Hykk	hydroxylysine kinase 1
		17214948	7.46	8.27	-1.75	7.63e-05	0.0797	Sp100	nuclear antigen Sp100
		17513974	3.68	4.77	-2.12	0.0002	0.0863	n-R5s127	nuclear encoded rRNA 5S 127 [Source:MGI Symbol;Acc:MGI:4421983]
		17345955	4.96	4.32	1.55	0.0002	0.0869	Efhb	EF hand domain family, member B
		17510638	5.72	5.13	1.5	0.0002	0.0878	Gm24838	predicted gene, 24838 [Source:MGI Symbol;Acc:MGI:5454615]
		17398485	3.95	6	-4.14	0.0002	0.0889	Fgg	fibrinogen gamma chain
		17534982	5.23	6.02	-1.73	0.0001	0.0891	Adgrg4	adhesion G protein-coupled receptor G4
		17350364	4.41	5.21	-1.75	0.0002	0.0892
		17483793	7.07	5.37	3.24	8.82e-05	0.0893	Plpp4	phospholipid phosphatase 4
		17278312	4.31	5.24	-1.91	9.07e-05	0.0893	Serpina3k	serine (or cysteine) peptidase inhibitor, clade A, member 3K
		17474128	6.33	7.24	-1.88	0.0001	0.0909	n-R5s151	nuclear encoded rRNA 5S 151 [Source:MGI Symbol;Acc:MGI:4422013]
		17460826	6.24	6.93	-1.61	9.51e-05	0.0911	Klf15	Kruppel-like factor 15
		17214685	7.82	7.05	1.7	0.0001	0.0911	Utp14b; Acsl3	UTP14, U3 small nucleolar ribonucleoprotein, homolog B (yeast); acyl-CoA synthetase long-chain family member 3
		17330544	7.13	6.34	1.73	0.0001	0.0912	Sidt1	SID1 transmembrane family, member 1
		17549592	9.71	5.74	15.75	0.0002	0.0913
		17549894	9.93	5.97	15.59	0.0002	0.0918
		17307033	6.53	7.4	-1.83	0.0001	0.0922	Gzmb	granzyme B
		17470119	8.22	7.31	1.88	0.0002	0.0931	Ret	ret proto-oncogene
		17358266	7	8.13	-2.2	0.0001	0.094	Tmem252	transmembrane protein 252
		17262783	7.37	8.28	-1.88	0.0002	0.0943	Slc22a4	solute carrier family 22 (organic cation transporter), member 4
		17255487	8.64	9.84	-2.3	0.0001	0.0947	Gip	gastric inhibitory polypeptide
		17354282	5.77	7.25	-2.8	0.0001	0.0948	Cdo1	cysteine dioxygenase 1, cytosolic
		17379260	6.87	5.73	2.2	0.0001	0.0948	R3hdml	R3H domain containing-like
		17548296	4.5	5.76	-2.4	0.0001	0.0948
		17328842	6.7	7.31	-1.53	0.0001	0.0973	Prodh	proline dehydrogenase

## Sheet: Figure 1f
Figure 1f
			Table: GSEA details [plain text format]
	Lipid homeostasis			PROBE	DESCRIPTION	RANK IN GENE LIST	RANK METRIC SCORE	RUNNING ES	CORE ENRICHMENT
					(from dataset)
			1	PLA2G10	phospholipase A2, group X	488	0.268	0.0148	No
			2	MIR182	microRNA 182	694	0.236	0.0350	No
			3	MIR128-2	microRNA 128-2	1015	0.202	0.0477	No
			4	ADORA1	adenosine A1 receptor	1174	0.191	0.0643	No
			5	RBP1	retinol binding protein 1, cellular	1462	0.173	0.0746	No
			6	PNPLA3	patatin-like phospholipase domain containing 3	1821	0.155	0.0808	No
			7	MIR302A	microRNA 302a	1843	0.155	0.0977	No
			8	ACSM3	acyl-CoA synthetase medium-chain family member 3	1898	0.152	0.1133	No
			9	INSIG1	insulin induced gene 1	2216	0.142	0.1192	No
			10	C1QTNF3	C1q and tumor necrosis factor related protein 3	2635	0.129	0.1203	No
			11	RTN4	reticulon 4	2641	0.129	0.1348	No
			12	MIR144	microRNA 144	2992	0.120	0.1371	No
			13	CEBPA	CCAAT/enhancer binding protein (C/EBP), alpha	3734	0.104	0.1250	No
			14	G6PC	glucose-6-phosphatase, catalytic	4359	0.093	0.1154	No
			15	LDLR	low density lipoprotein receptor	4466	0.092	0.1224	No
			16	SLC25A27	solute carrier family 25, member 27	5395	0.079	0.1014	No
			17	SOAT1	sterol O-acyltransferase 1	5541	0.077	0.1055	No
			18	ORMDL3	ORM1-like 3 (S. cerevisiae)	5583	0.077	0.1129	No
			19	LPL	lipoprotein lipase	6019	0.072	0.1070	No
			20	PCSK9	proprotein convertase subtilisin/kexin type 9	6111	0.071	0.1121	No
			21	FABP3	fatty acid binding protein 3, muscle and heart	7098	0.061	0.0871	No
			22	ABCG1	ATP-binding cassette, sub-family G (WHITE), member 1	7191	0.060	0.0909	No
			23	NR1H3	nuclear receptor subfamily 1, group H, member 3	7629	0.055	0.0831	No
			24	MALRD1	MAM and LDL receptor class A domain containing 1	7742	0.055	0.0857	No
			25	PRKAA2	protein kinase, AMP-activated, alpha 2 catalytic subunit	7776	0.054	0.0908	No
			26	EPHX2	epoxide hydrolase 2, cytoplasmic	8395	0.049	0.0764	No
			27	APOC3	apolipoprotein C-III	8479	0.048	0.0792	No
			28	FABP4	fatty acid binding protein 4, adipocyte	8615	0.047	0.0803	No
			29	RORA	RAR-related orphan receptor alpha	9077	0.044	0.0704	No
			30	PPARG	peroxisome proliferator activated receptor gamma	9172	0.043	0.0722	No
			31	FBXW7	F-box and WD-40 domain protein 7	9366	0.041	0.0707	No
			32	ABHD5	abhydrolase domain containing 5	9393	0.041	0.0745	No
			33	MALL	mal, T cell differentiation protein-like	10199	0.036	0.0526	No
			34	ZBTB20	zinc finger and BTB domain containing 20	10738	0.032	0.0388	No
			35	RCN3	reticulocalbin 3, EF-hand calcium binding domain	10845	0.031	0.0389	No
			36	ORMDL1	ORM1-like 1 (S. cerevisiae)	11281	0.029	0.0281	No
			37	CAV1	caveolin 1, caveolae protein	11568	0.027	0.0219	No
			38	TMEM97	transmembrane protein 97	12018	0.024	0.0101	No
			39	MIR155	microRNA 155	12353	0.022	0.0018	No
			40	GCKR	glucokinase regulatory protein	13016	0.018	-0.0175	No
			41	MIR34A	microRNA 34a	13075	0.018	-0.0173	No
			42	COMMD9	COMM domain containing 9	13398	0.016	-0.0258	No
			43	APOE	apolipoprotein E	13556	0.016	-0.0291	No
			44	ABCD1	ATP-binding cassette, sub-family D (ALD), member 1	13580	0.015	-0.0281	No
			45	APOC2	apolipoprotein C-II	13712	0.015	-0.0307	No
			46	APOB	apolipoprotein B	13717	0.015	-0.0292	No
			47	ABCA12	ATP-binding cassette, sub-family A (ABC1), member 12	13731	0.015	-0.0279	No
			48	ORMDL2	ORM1-like 2 (S. cerevisiae)	13784	0.014	-0.0280	No
			49	NPC2	Niemann-Pick type C2	13810	0.014	-0.0272	No
			50	PRKAA1	protein kinase, AMP-activated, alpha 1 catalytic subunit	14100	0.012	-0.0351	No
			51	MTTP	microsomal triglyceride transfer protein	14112	0.012	-0.0341	No
			52	NFE2L1	nuclear factor, erythroid derived 2,-like 1	14617	0.010	-0.0493	No
			53	GPAM	glycerol-3-phosphate acyltransferase, mitochondrial	14690	0.009	-0.0506	No
			54	CYP7B1	cytochrome P450, family 7, subfamily b, polypeptide 1	14693	0.009	-0.0496	No
			55	SREBF2	sterol regulatory element binding factor 2	14760	0.009	-0.0507	No
			56	MIR208A	microRNA 208a	14980	0.008	-0.0569	No
			57	ABCG5	ATP-binding cassette, sub-family G (WHITE), member 5	15102	0.007	-0.0600	No
			58	CAV3	caveolin 3	15124	0.007	-0.0599	No
			59	ABHD4	abhydrolase domain containing 4	15252	0.006	-0.0633	No
			60	ACOXL	acyl-Coenzyme A oxidase-like	15384	0.006	-0.0668	No
			61	APOA1	apolipoprotein A-I	15446	0.005	-0.0682	No
			62	APOA4	apolipoprotein A-IV	15749	0.004	-0.0775	No
			63	APOM	apolipoprotein M	15883	0.003	-0.0815	No
			64	LRP5	low density lipoprotein receptor-related protein 5	16421	0.000	-0.0988	No
			65	FITM2	fat storage-inducing transmembrane protein 2	16525	-0.000	-0.1021	No
			66	NUS1	nuclear undecaprenyl pyrophosphate synthase 1 homolog (S. cerevisiae)	16630	-0.001	-0.1054	No
			67	PNPLA2	patatin-like phospholipase domain containing 2	16662	-0.001	-0.1063	No
			68	XBP1	X-box binding protein 1	16755	-0.002	-0.1091	No
			69	ASGR2	asialoglycoprotein receptor 2	16850	-0.002	-0.1119	No
			70	LAMTOR1	late endosomal/lysosomal adaptor, MAPK and MTOR activator 1	17321	-0.004	-0.1265	No
			71	DGAT2	diacylglycerol O-acyltransferase 2	17442	-0.005	-0.1299	No
			72	LDLRAP1	low density lipoprotein receptor adaptor protein 1	17551	-0.006	-0.1327	No
			73	LIPC	lipase, hepatic	17761	-0.007	-0.1387	No
			74	ABCG8	ATP-binding cassette, sub-family G (WHITE), member 8	18024	-0.008	-0.1463	No
			75	NR1D2	nuclear receptor subfamily 1, group D, member 2	18122	-0.008	-0.1485	No
			76	PNPLA5	patatin-like phospholipase domain containing 5	18237	-0.009	-0.1512	No
			77	THADA	thyroid adenoma associated	18384	-0.009	-0.1548	No
			78	ACACA	acetyl-Coenzyme A carboxylase alpha	18517	-0.010	-0.1580	No
			79	POLD1	polymerase (DNA directed), delta 1, catalytic subunit	18716	-0.011	-0.1631	No
			80	GPIHBP1	GPI-anchored HDL-binding protein 1	19327	-0.014	-0.1812	No
			81	ABHD8	abhydrolase domain containing 8	20306	-0.019	-0.2107	No
			82	USF2	upstream transcription factor 2	20404	-0.020	-0.2115	No
			83	HDAC9	histone deacetylase 9	20477	-0.020	-0.2116	No
			84	SEC24A	Sec24 related gene family, member A (S. cerevisiae)	20785	-0.022	-0.2190	No
			85	MED13	mediator complex subunit 13	21397	-0.025	-0.2359	No
			86	ANGPTL4	angiopoietin-like 4	21419	-0.025	-0.2338	No
			87	MYLIP	myosin regulatory light chain interacting protein	21642	-0.026	-0.2380	No
			88	LCAT	lecithin cholesterol acyltransferase	21684	-0.027	-0.2363	No
			89	MIR128-1	microRNA 128-1	21759	-0.027	-0.2356	No
			90	LIMA1	LIM domain and actin binding 1	21805	-0.027	-0.2340	No
			91	GRAMD1B	GRAM domain containing 1B	22313	-0.030	-0.2469	No
			92	PLSCR3	phospholipid scramblase 3	22408	-0.031	-0.2464	No
			93	NR1H2	nuclear receptor subfamily 1, group H, member 2	22510	-0.032	-0.2461	No
			94	MIR379	microRNA 379	22695	-0.033	-0.2483	No
			95	SOAT2	sterol O-acyltransferase 2	22898	-0.034	-0.2510	No
			96	APOA5	apolipoprotein A-V	22946	-0.034	-0.2486	No
			97	NR5A2	nuclear receptor subfamily 5, group A, member 2	22956	-0.034	-0.2449	No
			98	DGAT1	diacylglycerol O-acyltransferase 1	23204	-0.036	-0.2488	No
			99	COL4A3BP	collagen, type IV, alpha 3 (Goodpasture antigen) binding protein	23218	-0.036	-0.2451	No
			100	MIR185	microRNA 185	23400	-0.037	-0.2467	No
			101	EHD1	EH-domain containing 1	24293	-0.044	-0.2705	No
			102	ANGPTL8	angiopoietin-like 8	24319	-0.044	-0.2663	No
			103	CYP39A1	cytochrome P450, family 39, subfamily a, polypeptide 1	24339	-0.044	-0.2619	No
			104	IRS2	insulin receptor substrate 2	24549	-0.046	-0.2634	No
			105	CYP7A1	cytochrome P450, family 7, subfamily a, polypeptide 1	25554	-0.055	-0.2895	No
			106	ACSM1	acyl-CoA synthetase medium-chain family member 1	25585	-0.055	-0.2842	No
			107	SIRT1	sirtuin 1	25679	-0.056	-0.2808	No
			108	SESN2	sestrin 2	25687	-0.056	-0.2746	No
			109	MLXIPL	MLX interacting protein-like	25956	-0.059	-0.2766	No
			110	NR1D1	nuclear receptor subfamily 1, group D, member 1	26589	-0.067	-0.2894	No
			111	LIPG	lipase, endothelial	26776	-0.069	-0.2875	No
			112	ABCB4	ATP-binding cassette, sub-family B (MDR/TAP), member 4	27306	-0.078	-0.2957	No
			113	ACOX3	acyl-Coenzyme A oxidase 3, pristanoyl	27477	-0.081	-0.2920	No
			114	NR1H4	nuclear receptor subfamily 1, group H, member 4	27954	-0.091	-0.2971	Yes
			115	NPC1	Niemann-Pick type C1	27986	-0.091	-0.2877	Yes
			116	MIR132	microRNA 132	27992	-0.092	-0.2774	Yes
			117	GOT1	glutamic-oxaloacetic transaminase 1, soluble	28701	-0.110	-0.2877	Yes
			118	TTC39B	tetratricopeptide repeat domain 39B	28824	-0.114	-0.2787	Yes
			119	PNPLA1	patatin-like phospholipase domain containing 1	28853	-0.115	-0.2665	Yes
			120	ABCA2	ATP-binding cassette, sub-family A (ABC1), member 2	29382	-0.140	-0.2676	Yes
			121	ABCA1	ATP-binding cassette, sub-family A (ABC1), member 1	29830	-0.169	-0.2628	Yes
			122	FGFR4	fibroblast growth factor receptor 4	29839	-0.169	-0.2438	Yes
			123	IL18	interleukin 18	29944	-0.177	-0.2270	Yes
			124	ANGPTL3	angiopoietin-like 3	30318	-0.219	-0.2142	Yes
			125	SCARB1	scavenger receptor class B, member 1	30373	-0.228	-0.1900	Yes
			126	MIR148A	microRNA 148a	30402	-0.232	-0.1645	Yes
			127	GIP	gastric inhibitory polypeptide	30561	-0.263	-0.1396	Yes
			128	HNF4A	hepatic nuclear factor 4, alpha	30775	-0.340	-0.1079	Yes
			129	APOA2	apolipoprotein A-II	30888	-0.404	-0.0655	Yes
			130	ACOX2	acyl-Coenzyme A oxidase 2, branched chain	31004	-0.624	0.0018	Yes

## Sheet: Figure 1g
Figure 1g
			Table: GSEA details [plain text format]
	Fat digestion and absorption			PROBE	DESCRIPTION	GENE SYMBOL	GENE_TITLE	RANK IN GENE LIST	RANK METRIC SCORE	RUNNING ES	CORE ENRICHMENT
					(from dataset)
			1	PLA2G1B	phospholipase A2, group IB, pancreas			134	0.411	0.1206	Yes
			2	PLA2G10	phospholipase A2, group X			488	0.268	0.1908	Yes
			3	PLA2G2D	phospholipase A2, group IID			703	0.235	0.2553	Yes
			4	PLA2G2F	phospholipase A2, group IIF			1011	0.203	0.3070	Yes
			5	PLA2G2C	phospholipase A2, group IIC			3813	0.102	0.2478	No
			6	LDLR	low density lipoprotein receptor			4466	0.092	0.2546	No
			7	CEL	carboxyl ester lipase			5529	0.077	0.2438	No
			8	CD36	CD36 antigen			5904	0.073	0.2540	No
			9	PLPP3	phospholipid phosphatase 3			8107	0.051	0.1986	No
			10	PLPP1	phospholipid phosphatase 1			8222	0.050	0.2102	No
			11	GOT2	glutamatic-oxaloacetic transaminase 2, mitochondrial			9299	0.042	0.1883	No
			12	ACAT2	acetyl-Coenzyme A acetyltransferase 2			9614	0.040	0.1902	No
			13	PLA2G2A	phospholipase A2, group IIA (platelets, synovial fluid)			9789	0.039	0.1963	No
			14	PLA2G2E	phospholipase A2, group IIE			11277	0.029	0.1570	No
			15	PLA2G12B	phospholipase A2, group XIIB			11708	0.026	0.1510	No
			16	AGPAT1	1-acylglycerol-3-phosphate O-acyltransferase 1 (lysophosphatidic acid acyltransferase, alpha)			12605	0.021	0.1284	No
			17	APOB	apolipoprotein B			13717	0.015	0.0970	No
			18	MTTP	microsomal triglyceride transfer protein			14112	0.012	0.0881	No
			19	FABP2	fatty acid binding protein 2, intestinal			14922	0.008	0.0645	No
			20	ABCG5	ATP-binding cassette, sub-family G (WHITE), member 5			15102	0.007	0.0608	No
			21	APOA1	apolipoprotein A-I			15446	0.005	0.0514	No
			22	LIPF	lipase, gastric			15552	0.005	0.0495	No
			23	APOA4	apolipoprotein A-IV			15749	0.004	0.0443	No
			24	CLPS	colipase, pancreatic			15849	0.003	0.0421	No
			25	PLA2G3	phospholipase A2, group III			15946	0.003	0.0399	No
			26	SLC27A4	solute carrier family 27 (fatty acid transporter), member 4			16714	-0.001	0.0155	No
			27	PLA2G12A	phospholipase A2, group XIIA			17025	-0.003	0.0064	No
			28	DGAT2	diacylglycerol O-acyltransferase 2			17442	-0.005	-0.0055	No
			29	AGPAT2	1-acylglycerol-3-phosphate O-acyltransferase 2 (lysophosphatidic acid acyltransferase, beta)			17633	-0.006	-0.0098	No
			30	MOGAT2	monoacylglycerol O-acyltransferase 2			17640	-0.006	-0.0081	No
			31	ABCG8	ATP-binding cassette, sub-family G (WHITE), member 8			18024	-0.008	-0.0181	No
			32	FABP1	fatty acid binding protein 1, liver			20360	-0.020	-0.0875	No
			33	NPC1L1	NPC1-like 1			22730	-0.033	-0.1538	No
			34	SOAT2	sterol O-acyltransferase 2			22898	-0.034	-0.1488	No
			35	APOA5	apolipoprotein A-V			22946	-0.034	-0.1399	No
			36	DGAT1	diacylglycerol O-acyltransferase 1			23204	-0.036	-0.1372	No
			37	PNLIP	pancreatic lipase			23592	-0.039	-0.1380	No
			38	PLPP2	phospholipid phosphatase 2			24443	-0.045	-0.1516	No
			39	PLA2G5	phospholipase A2, group V			28090	-0.094	-0.2407	No
			40	PNLIPRP1	pancreatic lipase related protein 1			28309	-0.099	-0.2177	No
			41	ABCA1	ATP-binding cassette, sub-family A (ABC1), member 1			29830	-0.169	-0.2154	No
			42	PNLIPRP2	pancreatic lipase-related protein 2			30220	-0.207	-0.1649	No
			43	SCARB1	scavenger receptor class B, member 1			30373	-0.228	-0.1006	No
			44	APOA2	apolipoprotein A-II			30888	-0.404	0.0055	No

## Sheet: Figure 1h
Figure 1h
			Table: GSEA details [plain text format]
	Lipid storage			PROBE	DESCRIPTION	RANK IN GENE LIST	RANK METRIC SCORE	RUNNING ES	CORE ENRICHMENT
					(from dataset)
			1	PLA2G10	phospholipase A2, group X	488	0.268	0.0557	No
			2	FFAR2	free fatty acid receptor 2	1066	0.199	0.0901	No
			3	MSR1	macrophage scavenger receptor 1	2837	0.123	0.0658	No
			4	ZC3H12A	zinc finger CCCH type containing 12A	3805	0.103	0.0620	No
			5	IL1B	interleukin 1 beta	5498	0.078	0.0281	No
			6	SOAT1	sterol O-acyltransferase 1	5541	0.077	0.0472	No
			7	CD36	CD36 antigen	5904	0.073	0.0550	No
			8	LPL	lipoprotein lipase	6019	0.072	0.0704	No
			9	GM2A	GM2 ganglioside activator protein	6126	0.071	0.0858	No
			10	HILPDA	hypoxia inducible lipid droplet associated	6396	0.068	0.0951	No
			11	ABCG1	ATP-binding cassette, sub-family G (WHITE), member 1	7191	0.060	0.0854	No
			12	NR1H3	nuclear receptor subfamily 1, group H, member 3	7629	0.055	0.0861	No
			13	C3	complement component 3	8265	0.050	0.0789	No
			14	BSCL2	Berardinelli-Seip congenital lipodystrophy 2 homolog (seipin)	8320	0.050	0.0905	No
			15	ITGAV	integrin alpha V	8564	0.048	0.0953	No
			16	PLIN2	perilipin 2	8797	0.046	0.1001	No
			17	PPARG	peroxisome proliferator activated receptor gamma	9172	0.043	0.0995	No
			18	FBXW7	F-box and WD-40 domain protein 7	9366	0.041	0.1043	No
			19	ABHD5	abhydrolase domain containing 5	9393	0.041	0.1144	No
			20	OSBPL8	oxysterol binding protein-like 8	9567	0.040	0.1195	No
			21	ACACB	acetyl-Coenzyme A carboxylase beta	9897	0.038	0.1189	No
			22	LEP	leptin	10552	0.033	0.1066	No
			23	PLIN5	perilipin 5	11324	0.028	0.0893	No
			24	CAV1	caveolin 1, caveolae protein	11568	0.027	0.0886	No
			25	FITM1	fat storage-inducing transmembrane protein 1	11616	0.027	0.0941	No
			26	DYSF	dysferlin	11814	0.025	0.0945	No
			27	IKBKE	inhibitor of kappaB kinase epsilon	12778	0.020	0.0687	No
			28	CRY1	cryptochrome 1 (photolyase-like)	13218	0.017	0.0591	No
			29	APOE	apolipoprotein E	13556	0.016	0.0524	No
			30	APOB	apolipoprotein B	13717	0.015	0.0511	No
			31	MEST	mesoderm specific transcript	14221	0.012	0.0380	No
			32	SREBF2	sterol regulatory element binding factor 2	14760	0.009	0.0230	No
			33	FTO	fat mass and obesity associated	14916	0.008	0.0202	No
			34	APOA1	apolipoprotein A-I	15446	0.005	0.0046	No
			35	ITGB3	integrin beta 3	15948	0.003	-0.0109	No
			36	FITM2	fat storage-inducing transmembrane protein 2	16525	-0.000	-0.0294	No
			37	PNPLA2	patatin-like phospholipase domain containing 2	16662	-0.001	-0.0335	No
			38	CIDEA	cell death-inducing DNA fragmentation factor, alpha subunit-like effector A	16939	-0.002	-0.0417	No
			39	ALKBH7	alkB, alkylation repair homolog 7 (E. coli)	17085	-0.003	-0.0455	No
			40	NRIP1	nuclear receptor interacting protein 1	17092	-0.003	-0.0449	No
			41	DGAT2	diacylglycerol O-acyltransferase 2	17442	-0.005	-0.0548	No
			42	NFKBIA	nuclear factor of kappa light polypeptide gene enhancer in B cells inhibitor, alpha	17567	-0.006	-0.0573	No
			43	STARD4	StAR-related lipid transfer (START) domain containing 4	18998	-0.012	-0.1001	No
			44	B4GALNT1	beta-1,4-N-acetyl-galactosaminyl transferase 1	19553	-0.015	-0.1139	No
			45	STAT5B	signal transducer and activator of transcription 5B	19704	-0.016	-0.1144	No
			46	NFKB1	nuclear factor of kappa light polypeptide gene enhancer in B cells 1, p105	20332	-0.019	-0.1295	No
			47	ENPP1	ectonucleotide pyrophosphatase/phosphodiesterase 1	22162	-0.029	-0.1807	No
			48	NR1H2	nuclear receptor subfamily 1, group H, member 2	22510	-0.032	-0.1834	No
			49	DGAT1	diacylglycerol O-acyltransferase 1	23204	-0.036	-0.1962	No
			50	OSBPL11	oxysterol binding protein-like 11	23699	-0.039	-0.2016	No
			51	TNF	tumor necrosis factor	23795	-0.040	-0.1940	No
			52	EHD1	EH-domain containing 1	24293	-0.044	-0.1983	No
			53	HEXB	hexosaminidase B	24423	-0.045	-0.1904	No
			54	PTPN2	protein tyrosine phosphatase, non-receptor type 2	25046	-0.050	-0.1971	No
			55	SIRT1	sirtuin 1	25679	-0.056	-0.2024	No
			56	PPARD	peroxisome proliferator activator receptor delta	27075	-0.074	-0.2277	No
			57	VSTM2A	V-set and transmembrane domain containing 2A	28018	-0.092	-0.2336	Yes
			58	IL6	interleukin 6	28315	-0.099	-0.2168	Yes
			59	ACVR1C	activin A receptor, type IC	28596	-0.108	-0.1971	Yes
			60	PPARA	peroxisome proliferator activated receptor alpha	28684	-0.110	-0.1706	Yes
			61	TTC39B	tetratricopeptide repeat domain 39B	28824	-0.114	-0.1447	Yes
			62	ABCA1	ATP-binding cassette, sub-family A (ABC1), member 1	29830	-0.169	-0.1321	Yes
			63	CRP	C-reactive protein, pentraxin-related	30145	-0.198	-0.0895	Yes
			64	ANGPTL3	angiopoietin-like 3	30318	-0.219	-0.0368	Yes
			65	SCARB1	scavenger receptor class B, member 1	30373	-0.228	0.0221	Yes

## Sheet: Figure 2a
Figure 2a
		Days	control 1	control 2	control 3	control 4	control 5	HNF4αΔIEC 1	HNF4αΔIEC 2	HNF4αΔIEC 3	HNF4αΔIEC 4	HNF4αΔIEC 5
	Food (g)	1	4.64	5.04	4.43	4.15	4.13	4.75	5.2	4.95	3.82	4.92
		2	8.81	9.42	8.51	8.62	8.02	9.23	10.14	9.42	7.89	8.71
		3	12.21	13.49	12.3	12.53	11.82	13.09	14.65	13.52	11.23	12.57
		4	15.61	17.66	16.05	16.04	14.9	16.83	19.07	17.23	14.32	16.12
		5	19.29	21.54	19.94	19.76	18.08	20.64	22.63	20.88	17.42	20.06
		6	22.98	25.78	23.48	23.49	21.76	24.69	26.53	25.08	20.73	24.01
		7	27.21	29.38	27.15	26.67	24.91	28.69	30.49	28.02	24.01	27.99
		8	31.03	32.94	31.15	30.27	28.51	32.89	34.44	31.25	27.55	31.99
		9	34.33	36.59	35.25	33.57	32.19	36.5	37.85	34.65	30.77	36.42

## Sheet: Figure 2b
Figure 2b															Two-way ANOVA
															Uncorrected Fisher's LSD
		Days	control 1	control 2	control 3	control 4	control 5	control 6	HNF4αΔIEC 1	HNF4αΔIEC 2	HNF4αΔIEC 3	HNF4αΔIEC 4	HNF4αΔIEC 5	HNF4αΔIEC 6	Pvalue
	Fecal TG (µmol/g)	0	2.133	1.5474	1.4402	1.2348	1.1439	2.0685	0.7546	0.9768	1.0653	1.6567	2.1795	0.7369	0.5809
		1	1.7467	1.2947	1.8498	1.5579	1.4458	0.6955	1.3679	1.0038	1.1978	0.6063	1.5715	1.1216	0.6653
		2	1.4164	1.344	2.7489	1.7087	2.3545	1.4825	0.8994	2.6975	1.6196	0.6326	0.5314	2.0485	0.5097
		3	1.849	1.0443	1.4799	2.9175	0.9957	1.7408	1.2447	2.7552	2.8549	1.1328	2.7248	1.4073	0.5992
		4	5.6601	5.4892	4.472	2.9862	5.5759	2.8695	1.5864	2.2327	2.693	8.6718	2.4063	2.6231	0.0888
		5	3.3232	1.5383	1.4383	4.6021	1.3155	1.3155	2.6067	1.0962	2.3613	0.9212	1.0476	1.7409	0.3461
		14	3.2449	0.7193	2.9868	2.2568	0.8638	4.268	4.5532	2.2341	2.454	0.7149	4.0832	1.3094	0.7997

## Sheet: Figure 2c
Figure 2c					Mann Whitney test
					Two-tailed
		Mouse	Control	HNF4αΔIEC	Pvalue
	Jejunal fat	1	12.6	11.6	0.8528
	(mg / 100mg tissue)	2	10.4	8.3
		3	10.1	10.6
		4	13.2	13.2
		5	14.8	15.1
		6	10	8.1

[truncated: 28 more sheets: Figure 2e, Figure 2f, Figure 2h, Figure 2i, Figure 2j, Figure 2k, Figure 2L, Figure 3b, Figure 4a, Figure 4b, Figure 4c, Figure 4d, Figure 4e, Figure 4f, Figure 4g, Figure 4h, Figure 5a, Figure 5b, Figure 5d, Figure 5e …]
